# Supplementary material for: Effect of Co-Composting Cattle Manure with Construction and Demolition Waste on the Archaeal, Bacterial, and Fungal Microbiota, and on Antimicrobial Resistance Determinants
Source: PLoS One. 2016 Jun 14;11(6):e0157539. doi: 10.1371/journal.pone.0157539 (PMC4907429; doi:10.1371/journal.pone.0157539)
Supplement: S2 Table — (XLSX) [file pone.0157539.s004.xlsx]

## Sheet: Phylum
S2 Table. Percent relative abundance of phyla detected in compost samples by mixture type, sampling depth, and time. Means (N = 3) are shown ± standard deviation.
	Day 0	Day 0	Day 0	Day 14	Day 14	Day 14	Day 14	Day 14	Day 14	Day 99	Day 99	Day 99	Day 99	Day 99	Day 99
	Top	Top	Top	Top	Top	Top	Middle	Middle	Middle	Top	Top	Top	Middle	Middle	Middle
Phylum	CON	DDG	CON C&D	CON	DDG	CON C&D	CON	DDG	CON C&D	CON	DDG	CON C&D	CON	DDG	CON C&D
Firmicutes	37.27 ± 3.75	44.51 ± 3.89	35.18 ± 5.1	50.2 ± 21.79	56.1 ± 15.15	54.76 ± 23.1	50.68 ± 3.54	57.25 ± 12.98	47.57 ± 4.16	40.04 ± 19.25	33.34 ± 4.54	39.28 ± 17.23	78.1 ± 3.56	81.57 ± 7.23	62.53 ± 19.35
Actinobacteria	22.5 ± 0.83	18.16 ± 0.99	20.99 ± 1.69	12.07 ± 2.78	13.08 ± 1.54	17.57 ± 4.4	19.73 ± 2.1	17.88 ± 4.53	26.61 ± 5.08	18.29 ± 2.01	15.82 ± 5.37	26.91 ± 6.58	8.92 ± 1.51	5.16 ± 3.6	21.65 ± 13.68
Proteobacteria	24.36 ± 1.3	20.2 ± 2.55	24.87 ± 3.53	19.08 ± 10.46	17.96 ± 11.14	15.55 ± 14.04	16.51 ± 1.47	14.75 ± 7.05	14.6 ± 2.2	18.49 ± 10.35	25.74 ± 5.23	13.85 ± 4.08	3.25 ± 0.66	4.54 ± 1.71	2.51 ± 0.87
Bacteroidetes	7.84 ± 3.94	9.22 ± 3.38	11.39 ± 2.6	6.25 ± 5.09	4.08 ± 4.25	4.1 ± 5.94	2.27 ± 0.53	2 ± 0.88	1.8 ± 0.76	5.7 ± 4.79	8.24 ± 3.41	1.81 ± 2.69	0.19 ± 0.06	0.39 ± 0.33	0.13 ± 0.02
Chloroflexi	2.78 ± 0.96	2.24 ± 0.95	2.4 ± 0.36	3.45 ± 1.73	2.83 ± 0.47	3.38 ± 1.17	3 ± 0.74	2.94 ± 0.77	4.19 ± 1.58	6.51 ± 3.05	4.05 ± 1.09	7.95 ± 4.49	1.46 ± 0.43	0.8 ± 0.29	6.5 ± 4.14
Gemmatimonadetes	0.5 ± 0.34	0.75 ± 0.45	0.25 ± 0.11	2.52 ± 2.91	0.93 ± 0.52	0.71 ± 0.52	0.32 ± 0.06	0.41 ± 0.17	0.53 ± 0.51	4.26 ± 0.87	5.77 ± 0.98	7.11 ± 1.19	1.09 ± 1.11	0.38 ± 0.15	5.42 ± 1.88
Deinococcus-Thermus	2.46 ± 1.38	2.23 ± 1.18	1.87 ± 0.39	2.54 ± 1.96	1.65 ± 1.34	0.89 ± 1.12	2.07 ± 0.73	1.13 ± 0.09	1.41 ± 0.8	0.67 ± 0.73	2.58 ± 0.88	0.63 ± 0.44	0.14 ± 0.07	0.26 ± 0.25	0.1 ± 0.06
Tenericutes	0.5 ± 0.23	0.85 ± 0.32	0.82 ± 0.39	1.11 ± 1.1	1.73 ± 0.84	1.21 ± 0.91	3.44 ± 0.93	1.81 ± 0.43	1.12 ± 0.51	0.68 ± 0.62	0.34 ± 0.23	0.24 ± 0.17	2.49 ± 0.84	3.37 ± 0.8	0.49 ± 0.73
Euryarchaeota	0.79 ± 0.45	0.94 ± 0.14	0.85 ± 0.56	1.11 ± 0.71	0.93 ± 0.49	1.37 ± 0.67	1.17 ± 0.11	1.35 ± 0.12	1.21 ± 0.32	0.54 ± 0.32	0.29 ± 0.3	0.17 ± 0.03	4.16 ± 3.53	2.91 ± 1	0.5 ± 0.27
Planctomycetes	0.17 ± 0.06	0.1 ± 0.04	0.15 ± 0.07	0.49 ± 0.74	0.2 ± 0.16	0.15 ± 0.22	0.12 ± 0.03	0.13 ± 0.04	0.14 ± 0.04	2.21 ± 1.96	2.65 ± 1.16	1.33 ± 1.22	0.04 ± 0.03	0.05 ± 0.02	0.04 ± 0.04
Acidobacteria	0.01 ± 0.01	0.02 ± 0.01	0.03 ± 0.01	0.36 ± 0.6	0.02 ± 0.02	0.02 ± 0.03	0.02 ± 0.003	0.002 ± 0.003	0.04 ± 0.03	1.04 ± 0.89	0.51 ± 0.59	0.59 ± 0.75	0.01 ± 0.01	0.01 ± 0.005	0.01 ± 0.005
Fibrobacteres	0.43 ± 0.44	0.51 ± 0.19	0.7 ± 0.23	0.17 ± 0.18	0.08 ± 0.03	0.03 ± 0.01	0.08 ± 0.06	0.07 ± 0.01	0.13 ± 0.09	0.22 ± 0.37	0.01 ± 0.005	0.005 ± 8.3E-19	0.02 ± 0.02	0.01 ± 0.01	0.003 ± 0.01
RF3	0.03 ± 0.03	0.05 ± 0.03	0.04 ± 0.02	0.15 ± 0.09	0.13 ± 0.12	0.08 ± 0.01	0.24 ± 0.06	0.08 ± 0.04	0.09 ± 0.02	0.12 ± 0.1	0.37 ± 0.21	0.01 ± 0.01	0.07 ± 0.05	0.24 ± 0.12	0.1 ± 0.16
Verrucomicrobia	0.08 ± 0.06	0.03 ± 0.01	0.08 ± 0.03	0.28 ± 0.45	0.13 ± 0.1	0.02 ± 0.02	0.05 ± 0.01	0.02 ± 0.02	0.08 ± 0.05	0.37 ± 0.51	0.14 ± 0.07	0.03 ± 0.03	0.01 ± 0.01	0.01 ± 0.003	0.003 ± 0
Candidate_division_BRC1	0.03 ± 0.03	0.03 ± 0.02	0.03 ± 0.02	0.09 ± 0.14	0.04 ± 0.06	0.03 ± 0.04	0.003 ± 0.003	0.002 ± 0.003	0.02 ± 0.01	0.39 ± 0.36	0.08 ± 0.1	0.07 ± 0.06	0.003 ± 0.003	0 ± 0	0.01 ± 0.003
Spirochaetes	0.11 ± 0.11	0.08 ± 0.03	0.15 ± 0.03	0.04 ± 0.04	0.02 ± 0.01	0.06 ± 0.03	0.16 ± 0.05	0.07 ± 0.09	0.13 ± 0.13	0.14 ± 0.14	0.01 ± 0.01	0 ± 0.003	0.005 ± 0.005	0.01 ± 0.003	0.003 ± 0.01
Synergistetes	0.05 ± 0.04	0.03 ± 0.03	0.06 ± 0.02	0.03 ± 0.01	0.04 ± 0.03	0.03 ± 0.02	0.11 ± 0.04	0.05 ± 0.02	0.23 ± 0.13	0.03 ± 0.03	0.002 ± 0.003	0.003 ± 0.01	0.02 ± 0.02	0.02 ± 0.01	0 ± 0
Thermotogae	0	0	0.002 ± 0.003	0.002 ± 0.003	0 ± 0	0.002 ± 0.003	0.002 ± 0.003	0.005 ± 0.005	0.003 ± 0.01	0 ± 0	0.01 ± 0.02	0 ± 0	0 ± 0	0.26 ± 0.41	0.005 ± 0.005
Cyanobacteria	0.03 ± 0.003	0	0.039 ± 0.035	0.042 ± 0.038	0.033 ± 0.029	0.014 ± 0.024	0.008 ± 0.003	0.011 ± 0.015	0.045 ± 0.039	0.08 ± 0.07	0.02 ± 0.014	0 ± 0	0 ± 0	0.002 ± 0.003	0 ± 0
Thaumarchaeota	0.003 ± 0.003	0.018 ± 0.012	0.009 ± 0.005	0.011 ± 0.009	0.009 ± 0.005	0.003 ± 0.003	0.008 ± 0.007	0.006 ± 0.007	0.008 ± 0.009	0.009 ± 0.016	0.003 ± 0.005	0.006 ± 0.01	0.003 ± 0.005	0.009 ± 0.016	0.009 ± 0.005
Lentisphaerae	0.017 ± 0.017	0.029 ± 0.011	0.047 ± 0.009	0.002 ± 0.003	0.002 ± 0.003	0.002 ± 0.003	0.012 ± 0.009	0.005 ± 0.005	0.032 ± 0.034	0 ± 0	0 ± 0	0 ± 0	0.002 ± 0.003	0 ± 0	0 ± 0
Armatimonadetes	0.003 ± 0.003	0.002 ± 0.003	0.011 ± 0.015	0.008 ± 0.013	0.002 ± 0.003	0.002 ± 0.003	0.002 ± 0.003	0.003 ± 0.003	0.002 ± 0.003	0.076 ± 0.123	0.003 ± 0.005	0 ± 0	0.003 ± 0.003	0.003 ± 0.003	0.005 ± 0.008
Chlorobi	0	0.002 ± 0.003	0.002 ± 0.003	0	0	0 ± 0	0 ± 0	0 ± 0	0 ± 0	0.097 ± 0.168	0 ± 0	0.002 ± 0.003	0 ± 0	0 ± 0	0 ± 0
NPL-UPA2	0	0	0	0	0	0 ± 0	0 ± 0	0 ± 0	0.002 ± 0.003	0.026 ± 0.03	0 ± 0	0.003 ± 0.005	0 ± 0	0 ± 0	0 ± 0
Fusobacteria	0.014 ± 0.02	0.005 ± 8.3E-19	0.006 ± 0.007	0.002 ± 0.003	0	0 ± 0	0.008 ± 0.013	0.008 ± 0.013	0.003 ± 0.003	0 ± 0	0 ± 0	0 ± 0	0 ± 0	0 ± 0	0 ± 0
TM6	0	0	0	0	0	0 ± 0	0 ± 0	0 ± 0	0 ± 0	0.003 ± 0.005	0 ± 0	0 ± 0	0 ± 0	0 ± 0	0 ± 0
Candidate_division_SR1	0.006 ± 0.007	0.002 ± 0.003	0.005 ± 0.005	0	0	0.003 ± 0.005	0 ± 0	0 ± 0	0 ± 0	0 ± 0	0 ± 0	0 ± 0	0 ± 0	0 ± 0	0 ± 0
Chlamydiae	0	0	0	0	0	0 ± 0	0 ± 0	0 ± 0	0 ± 0	0 ± 0	0 ± 0	0 ± 0	0 ± 0	0 ± 0	0 ± 0
Candidate_division_OD1	0	0	0	0	0	0 ± 0	0 ± 0	0 ± 0	0 ± 0	0 ± 0	0.009 ± 0.012	0 ± 0	0 ± 0	0.002 ± 0.003	0 ± 0
Bacteria;Other	0.002 ± 0.003	0.003 ± 0.005	0.002 ± 0.003	0	0.002 ± 0.003	0 ± 0	0.002 ± 0.003	0.003 ± 0.005	0.006 ± 0.003	0 ± 0	0 ± 0	0 ± 0	0 ± 0	0 ± 0	0 ± 0
Unassigned;Other	0	0.002 ± 0.003	0.002 ± 0.003	0.002 ± 0.003	0.002 ± 0.003	0.005 ± 0.008	0 ± 0	0 ± 0	0 ± 0	0.005 ± 0.005	0.003 ± 0.005	0.003 ± 0.005	0 ± 0	0 ± 0	0 ± 0
