# Supplementary material for: Effect of Co-Composting Cattle Manure with Construction and Demolition Waste on the Archaeal, Bacterial, and Fungal Microbiota, and on Antimicrobial Resistance Determinants
Source: PLoS One. 2016 Jun 14;11(6):e0157539. doi: 10.1371/journal.pone.0157539 (PMC4907429; doi:10.1371/journal.pone.0157539)
Supplement: S3 Table — (XLSX) [file pone.0157539.s005.xlsx]

## Sheet: S3 Table
S3 Table. Bacterial operational taxonomic units (OTUs) found in all samples at all sampling times, depths, and compost mixture types. No archaeal OTUs were shared among all samples.
	Percent relative
OTU ID	abundance overall	SILVA taxonomy
JQ337308	4.23	['Bacteria', '__Firmicutes', '__Bacilli', '__Bacillales', '__Bacillaceae', '__Bacillus']
EF585981	2.15	['Bacteria', '__Firmicutes', '__Clostridia', '__Halanaerobiales', '__Halanaerobiaceae', '__Halocella', '__uncultured_bacterium']
GU002062	1.27	['Bacteria', '__Actinobacteria', '__Corynebacteriales', '__Corynebacteriaceae', '__Corynebacterium']
DQ887936	1.08	['Bacteria', '__Firmicutes', '__Clostridia', '__Clostridiales', '__OPB54', '__uncultured_bacterium']
FN667477	1.06	['Bacteria', '__Firmicutes', '__Clostridia', '__Clostridiales', '__OPB54', '__uncultured_compost_bacterium']
AM930325	0.95	['Bacteria', '__Firmicutes', '__Bacilli', '__Bacillales', '__Family_XII_Incertae_Sedis', '__Incertae_Sedis', '__uncultured_bacterium']
GQ984339	0.81	['Bacteria', '__Proteobacteria', '__Gammaproteobacteria', '__Pseudomonadales', '__Moraxellaceae', '__Psychrobacter']
JF417908	0.67	['Bacteria', '__Firmicutes', '__Clostridia', '__Clostridiales', '__Ruminococcaceae', '__uncultured', '__uncultured_bacterium']
FN667155	0.67	['Bacteria', '__Firmicutes', '__Clostridia', '__Clostridiales']
FN667318	0.62	['Bacteria', '__Firmicutes', '__Bacilli', '__Bacillales', '__Bacillaceae', '__Anoxybacillus']
HE575989	0.52	['Bacteria', '__Firmicutes', '__Bacilli', '__Bacillales', '__Staphylococcaceae', '__Jeotgalicoccus', '__uncultured_bacterium']
New.ReferenceOTU62	0.51	['Bacteria', '__Proteobacteria', '__Alphaproteobacteria', '__Rhodobacterales', '__Rhodobacteraceae']
JQ337327	0.48	['Bacteria', '__Firmicutes', '__Clostridia', '__Clostridiales', '__OPB54', '__uncultured_bacterium']
FN436033	0.47	['Bacteria', '__Firmicutes', '__Clostridia', '__Clostridiales', '__OPB54', '__uncultured_bacterium']
FN667160	0.42	['Bacteria', '__Firmicutes', '__Bacilli', '__Bacillales', '__Bacillaceae', '__Geobacillus']
New.ReferenceOTU237	0.39	['Bacteria', '__Firmicutes', '__Clostridia', '__Halanaerobiales', '__Halanaerobiaceae', '__Halocella', '__uncultured_bacterium']
New.ReferenceOTU254	0.38	['Bacteria', '__Proteobacteria', '__Gammaproteobacteria', '__Pseudomonadales', '__Pseudomonadaceae', '__Pseudomonas']
FN667056	0.34	['Bacteria', '__Actinobacteria', '__Acidimicrobiia', '__Acidimicrobiales', '__uncultured']
AM930339	0.32	['Bacteria', '__Firmicutes', '__Bacilli', '__Bacillales', '__Bacillaceae', '__Oceanobacillus']
New.ReferenceOTU37	0.31	['Bacteria', '__Chloroflexi', '__Thermomicrobia', '__JG30-KF-CM45', '__uncultured_bacterium']
JN793954	0.3	['Bacteria', '__Firmicutes', '__Bacilli', '__Bacillales', '__Thermoactinomycetaceae']
New.ReferenceOTU156	0.3	['Bacteria', '__Firmicutes', '__Clostridia', '__Clostridiales']
JQ337377	0.27	['Bacteria', '__Proteobacteria', '__Gammaproteobacteria', '__Methylococcales']
AM930289	0.26	['Bacteria', '__Firmicutes', '__Bacilli', '__Bacillales', '__Paenibacillaceae', '__Thermobacillus']
New.ReferenceOTU90	0.25	['Bacteria', '__Firmicutes', '__Bacilli', '__Bacillales', '__Bacillaceae', '__Caldalkalibacillus']
JQ337583	0.24	['Bacteria', '__Firmicutes', '__Clostridia', '__Clostridiales', '__OPB54', '__uncultured_compost_bacterium']
EU219930	0.23	['Bacteria', '__Actinobacteria', '__Streptosporangiales', '__Thermomonosporaceae', '__Actinomadura']
New.ReferenceOTU588	0.19	['Bacteria', '__Actinobacteria', '__Micrococcales', '__Promicromonosporaceae', '__Isoptericola']
New.ReferenceOTU88	0.17	['Bacteria', '__Firmicutes', '__Clostridia', '__Clostridiales', '__Caldicoprobacteraceae', '__Caldicoprobacter', '__uncultured_bacterium']
New.ReferenceOTU134	0.16	['Bacteria', '__Firmicutes', '__Clostridia', '__Clostridiales', '__Family_XI_Incertae_Sedis', '__Tepidimicrobium', '__uncultured_bacterium']
JN039336	0.15	['Bacteria', '__Proteobacteria', '__Alphaproteobacteria', '__Rhizobiales', '__Phyllobacteriaceae']
DQ346498	0.14	['Bacteria', '__Firmicutes', '__Bacilli', '__Bacillales', '__Bacillaceae', '__Anoxybacillus']
New.ReferenceOTU288	0.14	['Bacteria', '__Firmicutes', '__Clostridia', '__Clostridiales', '__Family_XI_Incertae_Sedis', '__Tepidimicrobium']
AM500791	0.13	['Bacteria', '__Firmicutes', '__Bacilli', '__Bacillales', '__Bacillaceae', '__Paucisalibacillus', '__uncultured_bacterium']
AM947540	0.12	['Bacteria', '__Firmicutes', '__Clostridia', '__Clostridiales', '__OPB54', '__uncultured_bacterium']
New.ReferenceOTU279	0.1	['Bacteria', '__Firmicutes', '__Bacilli', '__Bacillales', '__Bacillaceae']
New.ReferenceOTU59	0.1	['Bacteria', '__Firmicutes', '__Clostridia', '__Clostridiales', '__OPB54', '__uncultured_bacterium']
New.ReferenceOTU360	0.06	['Bacteria', '__Firmicutes', '__Clostridia', '__Clostridiales', '__OPB54', '__uncultured_bacterium']
