# Supplementary material for: Effect of Co-Composting Cattle Manure with Construction and Demolition Waste on the Archaeal, Bacterial, and Fungal Microbiota, and on Antimicrobial Resistance Determinants
Source: PLoS One. 2016 Jun 14;11(6):e0157539. doi: 10.1371/journal.pone.0157539 (PMC4907429; doi:10.1371/journal.pone.0157539)
Supplement: S4 Table — (XLSX) [file pone.0157539.s006.xlsx]

## Sheet: S4 Table
S4 Table. BLASTn results for the 50 most relatively abundant OTUs that were unclassified using the UNITE database.
			Overall percent relative			Query
OTU ID	BLASTn taxonomy description	Phylum	abundance	Max score	Total score	coverage	E value	Identity	Accession
OTU1	Kernia nitida strain CGMCC 3.15220	Ascomycota	13.154	375	375	0.82	2e-100	0.98	KC485065.1
JQ900288	Uncultured Pseudallescheria clone Leof41	Ascomycota	10.3666	453	453	1	7e-124	1	KF225830.1
OTU9	Orpinomyces sp. LT-7	Neocallimastigomycota	5.53666	99	186	0.26	6e-17	0.98	JF747596.1
FM177671	Hormographiella aspergillata strain IHEM 14649 isolate ISHAM-ITS_ID MITS1995	Ascomycota	5.25953	632	632	1	1e-177	1	KP132299.1
HQ388476	Kernia nitida strain CGMCC 3.15220	Ascomycota	3.16129	383	383	0.82	1e-102	0.98	KC485065.1
JF433023	Acrostalagmus luteoalbus culture-collection MUT:5275	Ascomycota	1.22434	440	440	1	5e-120	1	KT715723.1
OTU16	Exobasidium sp. ZYL-2008b strain CGMCC 5.1334	Basidiomycota	1.08211	100	100	0.17	2e-17	0.94	EU692763.1
OTU11	Exobasidium sp. ZYL-2008b strain CGMCC 5.1334	Basidiomycota	0.969208	100	100	0.17	2e-17	0.94	EU692763.1
OTU14	Uncultured fungus clone SG071_D04 18S rRNA gene, partial sequence; ITS 1, 5.8S ribosomal RNA gene, and ITS 2, complete sequence	NA	0.903226	121	121	0.71	7e-24	0.81	KP889956.1
EU480247	Pezizales sp. P10	Ascomycota	0.739003	505	505	0.99	2e-139	0.97	AJ969618.1
OTU17	Kernia sp. 16WV09	Ascomycota	0.725806	479	479	1	1e-131	0.97	JX270505.1
OTU3A	Gymnoascus sp. NZ-2015b strain S-6c	Ascomycota	0.577713	235	235	1	3e-58	0.81	KP278211.1
FJ213548	Ascomycete sp. nasa59	Ascomycota	0.417889	383	383	0.93	1e-102	0.93	DQ683976.1
OTU54	Basidiomycota sp. 29 OA-2013	Basidiomycota	0.398827	106	106	0.2	3e-19	0.98	JX507631.1
OTU40	Acaromyces ingoldii strain BCRC 08F0505	Basidiomycota	0.340176	97.1	97.1	0.21	2e-16	0.92	JX876863.1
GQ866188	Agaricales sp. MUT 5171 culture-collection MUT:5171	Basidiomycota	0.315249	619	619	1	9e-174	1	KT699134.1
OTU78	Uncultured fungus clone SG071_D04 18S rRNA gene, partial sequence; ITS 1, 5.8S ribosomal RNA gene, and ITS 2, complete sequence	NA	0.294721	121	121	0.61	8e-24	0.81	KP889956.1
HQ219443	Zymoseptoria tritici isolate StM253	Ascomycota	0.249267	438	438	1	2e-119	1	KP852521.1
EU826888	Ascobolus crenulatus isolate AFTOL-ID 181	Ascomycota	0.247801	316	316	1	1e-82	0.87	DQ491504.1
OTU42A	Exobasidium maculosum isolate A5-2	Basidiomycota	0.231672	95.3	95.3	0.12	9e-16	0.97	KR262344.1
OTU66	Ascobolaceae sp. 4 YS-2010	Ascomycota	0.221408	350	350	0.83	1e-92	0.93	HM007092.1
AF236103	Penicillium chrysogenum strain RF 81	Ascomycota	0.209677	501	501	1	3e-138	1	KT151602.1
EU516958	Ascomycota sp. UNEX FECRGA 2012E703	Ascomycota	0.202346	499	499	0.99	1e-137	0.99	KP698372.1
GU721332	Alternaria sp. G393	Ascomycota	0.202346	481	481	1	3e-132	1	KR094462.1
OTU42B	Stomiopeltis sp. T58C4d	Ascomycota	0.193548	93.5	93.5	0.13	3e-15	0.95	JQ358787.1
DQ421081	Bovista aestivalis voucher STB075 (hb. Bates)	Basidiomycota	0.178886	671	671	0.99	0	0.99	EU833650.1
GQ866190	Acremonium chrysogenum	Ascomycota	0.178886	396	396	0.94	1e-106	0.97	U57672.1
HQ873338	Alternaria sp. IOC-1546	Ascomycota	0.173021	503	503	0.95	8e-139	0.99	AB975300.1
OTU4	Ascomycota sp. UNEX FECRGA 2012E703	Ascomycota	0.168622	490	490	0.99	6e-135	0.98	KP698372.1
EU620134	Thielavia sp. B27	Ascomycota	0.165689	492	492	1	2e-135	1	EU620166.1
FJ430766	Penicillium turbatum strain WA0000019134	Ascomycota	0.165689	475	475	1	2e-130	0.99	JX981481.1
GQ120984	Eurotium sp. TPL50	Ascomycota	0.165689	440	440	1	5e-120	1	KJ863518.1
JQ900297	Uncultured Lasiosphaeriaceae clone NG_N_G12	Ascomycota	0.151026	453	453	1	7e-124	0.99	GU055601.1
FJ524321	Kernia sp. 16WV09	Ascomycota	0.14956	392	392	1	2e-105	0.92	JX270505.1
OTU0	Sarcosomataceae sp.1 G1 EXH1_21	Ascomycota	0.140762	99	99	0.24	3e-17	1	KF227855.1
OTU3B	Scopulariopsis acremonium	Ascomycota	0.140762	392	392	0.97	2e-105	0.93	LM652458.1
EU826894	Uncultured Pseudallescheria clone Leof41	Ascomycota	0.134897	448	448	1	3e-122	0.99	KF225830.1
FJ820490	Wallemia sp. HLS205	Basidiomycota	0.134897	361	361	1	3e-96	0.98	FJ770080.1
AF461672	Sordaria fimicola g	Ascomycota	0.123167	523	523	1	6e-145	1	FN868475.1
GQ515152	Cryptococcus sp. Vega039	Basidiomycota	0.120235	390	390	1	5e-105	0.97	EF687931.1
New.ReferenceOTU29	Rhizophlyctis rosea strain BR109	Chytridiomycota	0.117302	372	372	0.91	3e-99	0.89	AY349105.1
New.ReferenceOTU20	Tomentella sp. SYN 890	Basidiomycota	0.111437	93.5	93.5	0.29	1e-15	0.94	EF507256.1
New.ReferenceOTU36	Pulchroboletus roseoalbidus voucher AMB 12757	Basidiomycota	0.109971	99	99	0.35	3e-17	0.89	KJ729486.1
New.ReferenceOTU11	Pulchroboletus roseoalbidus voucher AMB 12757	Basidiomycota	0.102639	99	99	0.29	4e-17	0.89	KJ729486.1
New.ReferenceOTU63	Bullera sp. TMS-2011	Basidiomycota	0.0982405	99	99	0.25	3e-17	1	HQ631046.1
New.ReferenceOTU1	Scedosporium prolificans voucher MSCL 1321	Ascomycota	0.0967742	424	424	0.51	1e-114	0.99	KC461511.1
FM177684	Eurotiales sp. AP-2012 strain ThNM073	Ascomycota	0.0894428	553	553	1	8e-154	0.99	JN659459.1
New.ReferenceOTU75	Scedosporium prolificans isolate L6A	Ascomycota	0.0894428	337	337	0.78	8e-89	0.96	FJ713085.1
New.ReferenceOTU78	Stomiopeltis sp. T58C4d	Ascomycota	0.0894428	93.5	93.5	0.13	3e-15	0.95	JQ358787.1
FJ820491	Wallemia sp. HLS205	Basidiomycota	0.0865103	361	361	1	3e-96	0.98	FJ770080.1
